# Supplementary material for: Properties and Potential Antiproliferative Activity of Thrombin-Binding Aptamer (TBA) Derivatives with One or Two Additional G-Tetrads
Source: Int J Mol Sci. 2022 Nov 29;23(23):14921. doi: 10.3390/ijms232314921 (PMC9736779; doi:10.3390/ijms232314921)
Supplement: Supplementary file 1 [file ijms-23-14921-s001.zip]

Archive with 1 entries (1 files):
- ijms-2009784-supplementary.pdf
